# Supplementary material for: Integrating Network Pharmacology and Experimental Validation Deciphers the Mechanism of Guizhi Fuling Wan against Adenomyosis
Source: Evid Based Complement Alternat Med. 2021 Oct 26;2021:6034147. doi: 10.1155/2021/6034147 (PMC8563128; doi:10.1155/2021/6034147)
Supplement: Supplementary Materials — Table S1: detailed information of GZFLW compounds. Table S2: detailed information on therapeutic targets of AM. Table S3: detailed information of PPI network of 48 overlapped targets. Table S4: KEGG enrichment of overlapped targets from Metascape Database. [file 6034147.f1.zip]

Archive with 5 entries (5 files):
- 6034147.f1/10.1-Integrating network pharmacology and experimental validation deciphers the mechanism of Guizhi Fuling Wan against adenomyosis (1) (1).doc
- 6034147.f1/Table S1.txt
- 6034147.f1/Table S2.txt
- 6034147.f1/Table S3.pdf
- 6034147.f1/Table S4.txt
