# Supplementary material for: Integrating Network Pharmacology and Experimental Validation Deciphers the Mechanism of Guizhi Fuling Wan against Adenomyosis
Source: Evid Based Complement Alternat Med. 2021 Oct 26;2021:6034147. doi: 10.1155/2021/6034147 (PMC8563128; doi:10.1155/2021/6034147)
Supplement: Supplementary Materials — Table S1: detailed information of GZFLW compounds. Table S2: detailed information on therapeutic targets of AM. Table S3: detailed information of PPI network of 48 overlapped targets. Table S4: KEGG enrichment of overlapped targets from Metascape Database. [file 6034147.f1.zip › 6034147.f1/Table S1.txt]

Cinnamon Twig
Mol ID	Molecule Name	OB (%)	DL	Target
MOL001736	(-)-taxifolin	60.51	0.27	PTGS1	PTGS2	HSP90	PIK3CG
MOL000358	beta-sitosterol	36.91	0.75	PR	NCOA2	PTGS1	PTGS2	HSP90	PIK3CG	KCNH2	mRNA of PKA Catalytic Subunit C-alpha	D1R	CHRM3	CHRM1	SCN5A	GABRA2	CHRM4	PDE3A	HTR2A	GABRA5	ADRA1A	GABRA3	CHRM2	ADRA1B	ADRB2	CHRNA2	SLC6A4	OPRM1	GABRA1	CHRNA7	CYP101	BCL2	BAX	C9	AP-1	C3	C8	PRKCA	TGFB1	PON1	MAP2
MOL000359	sitosterol	36.91	0.75	PR	NCOA2	MR
MOL000492	(+)-catechin	54.83	0.24	PTGS1	ER	PTGS2	HSP90	BLA	mRNA of PKA Catalytic Subunit C-alpha	NCOA2	CAM	RXRA	CAT	HAS2
MOL000073	ent-Epicatechin	48.96	0.24	PTGS1	ER	PTGS2	HSP90	BLA	mRNA of PKA Catalytic Subunit C-alpha
MOL004576	taxifolin	57.84	0.27	PTGS1	PTGS2	HSP90	PIK3CG	RXRA	AR	RELA	MAC1	ICAM1	DGAT2	MTP	APOB-100
MOL011169	Peroxyergosterol	44.39	0.82
MOL000991	Cinnamaldehyde	31.99	0.02	TRPV3	OPRK1	TRPM8	TRPA1	CNR2	CNR1
MOL002295	cinnamic acid	19.68	0.03	RXRB	PPARG	RXRG	AGTR1	RXRA	APOA2	IL1B	TNF	IL13	ACTN2	C1QTNF1	ANG	NR1H3	OSBPL8	ADRB2	ITGB3	RXFP4	FOXA1	STX3	OXER1	PNPLA2	EIF2AK1	AGT	MAS1	BMP6	SERPINF2	AGTRAP	ITGAV	PLA2G1B	PTPN2	S100A8	ALOX5AP	TCF3	NR1H2	NMUR2	ACE	AGTR2	ZNF536	DNAJA3	REN	COL1A1	NR1D1	NOTCH1	RFK	ABCA1	WDR77
MOL000219	Benzoic acid	31.55	0.02	DAO	CLCA	CUMD	CPO	NFSB	CHQB	REPA	COCE	SLC15A1
Paria cocos
Mol ID	Molecule Name	OB (%)	DL	Target
MOL000273	(2R)-2-[(3S,5R,10S,13R,14R,16R,17R)-3,16-dihydroxy-4,4,10,13,14-pentamethyl-2,3,5,6,12,15,16,17-octahydro-1H-cyclopenta[a]phenanthren-17-yl]-6-methylhept-5-enoic acid	30.93	0.81	MR	NCOA2
MOL000275	trametenolic acid	38.71	0.8	MR
MOL000276	7,9(11)-dehydropachymic acid	35.11	0.81
MOL000279	Cerevisterol	37.96	0.77
MOL000280	(2R)-2-[(3S,5R,10S,13R,14R,16R,17R)-3,16-dihydroxy-4,4,10,13,14-pentamethyl-2,3,5,6,12,15,16,17-octahydro-1H-cyclopenta[a]phenanthren-17-yl]-5-isopropyl-hex-5-enoic acid	31.07	0.82
MOL000282	ergosta-7,22E-dien-3beta-ol	43.51	0.72	PR
MOL000283	Ergosterol peroxide	40.36	0.81	PR
MOL000285	(2R)-2-[(5R,10S,13R,14R,16R,17R)-16-hydroxy-3-keto-4,4,10,13,14-pentamethyl-1,2,5,6,12,15,16,17-octahydrocyclopenta[a]phenanthren-17-yl]-5-isopropyl-hex-5-enoic acid	38.26	0.82
MOL000287	3beta-Hydroxy-24-methylene-8-lanostene-21-oic acid	38.7	0.81
MOL000289	pachymic acid	33.63	0.81	PGR	AR	NR3C2	HMGCR	ESR1	PTGER4	NR3C1	ITGB2	PTGER2	PTGER3	PTGFR	ANXA1	ITGAL	CYP19A1	HDAC2	LTK	TP53	CAMK2A	CRP	INS	TIGAR	CAMK2D	ADORA1
MOL000290	Poricoic acid A	30.61	0.76
MOL000291	Poricoic acid B	30.52	0.75
MOL000292	poricoic acid C	38.15	0.75
MOL000296	hederagenin	36.91	0.75	PR	NCOA2	CHRM3	CHRM1	GABRA2	GABRA3	CHRM2	ADRA1B	GABRA1	GLUR2	GABRA6	GABRA5	IGHG1	ADH1B	ADH1C	LYZ	COBT	PTGS1	SCN5A	PTGS2	RXRA	PDE3A	SIC6A2	CYP101
MOL000300	dehydroeburicoic acid	44.17	0.83
Cortex Moutan
Mol ID	Molecule Name	OB (%)	DL	Target
MOL001925	paeoniflorin_qt	68.18	0.4
MOL000211	Mairin	55.38	0.78	PR
MOL000359	sitosterol	36.91	0.75	PR	NCOA2	MR
MOL000422	kaempferol	41.88	0.24	INOS	PTGS1	AR	PPARG	PTGS2	HSP90	PIK3CG	mRNA of PKA Catalytic Subunit C-alpha	NCOA2	DPPIV	TRY1	PR	Thrombin	CHRMI	ENOS	GABRA2	ACCHS	SIC6A2	CHRM2	ADRA1B	GABRA1	TOP2	F7	CAM	RELA	IKKB	AKT	BCL	BAX	TNF	AP-1	AHSA1	Caspase-3	MAPK8	XDH	MMP-1	STAT1	CDC2	PPARG	HMOX1	CYP3A4	CYP1A2	CYP1A1	ICAM1	SELE	VCAM1
MOL000492	(+)-catechin	54.83	0.24	PTGS1	ER	PTGS2	HSP90	BLA	mRNA of PKA Catalytic Subunit C-alpha	NCOA2	CAM	RXRA	CAT	HAS2
MOL007003	benzoyl paeoniflorin	31.14	0.54
MOL007369	4-O-methylpaeoniflorin_qt	67.24	0.43
MOL007374	5-[[5-(4-methoxyphenyl)-2-furyl]methylene]barbituric acid	43.44	0.3
MOL007382	mudanpioside-h_qt 2	42.36	0.37
MOL007384	paeonidanin_qt	65.31	0.35
MOL000098	quercetin	46.43	0.28	PTGS1	AR	PPARG	PTGS2	HSP90	PIK3CG	NCOA2	DPPIV	AR	TRY1	TOP2	Thrombin	KCNH2	SCN5A	Coagulation factor Xa	ADRB2	MMP3	mRNA of PKA Catalytic Subunit C-alpha	F7	NOS3	RXRA	ACCHS	GABRA1	MAOB	RELA	EGFR	AKT1	VEGF-A	CCND1	BCL2	BCL2I1	FOS	CDKN1B	EIF6	BAX	C9	UPA	MMP2	MMP9	MAPK1	IL10	EGF	RBAP	TNF	JUN	IL6
MOL000874	Paeonol	28.79	0.04	SOAT1	MTTP	CNR2	CNR1	SOAT2	DRD2	PAWR
MOL000513	Gallic acid	31.69	0.04	CA2	CA7	CA1	CA3	CA6	CA12	CA14	CA9	FUT7	CA4	CA5B	CA5A	CA13	SQLE	LDHA	LDHB	TTR	IGF1R	ALK	SERPINE1	ESR2	BCL2L1	GPR35	COMT	TPMT
Radix Paeoniae Rubra
Mol ID	Molecule Name	OB (%)	DL	Target
MOL001002	ellagic acid	43.06	0.43	CDC2	ER	AR	PR	HSP90	RELE	VEGFA	CDKN1A	MMP2	MMP9	NFKBIA	IL8	PRKCB	GSTP1	IGF2	GSTM1	GSTM2	GSTA1	GSTA2	CHS2
MOL001918	paeoniflorgenone	87.59	0.37	GABRA1
MOL001921	Lactiflorin	49.12	0.8
MOL001924	paeoniflorin	53.87	0.79	TNF	IL6	CD14	LBP
MOL001925	paeoniflorin_qt	68.18	0.4
MOL002714	baicalein	33.52	0.21	PTGS1	AR	PTGS2	HSP90	mRNA of PKA Catalytic Subunit C-alpha	DPP4	PIK3CG	PDE3A	TYP1	NCOA2	NCOA1	CAM	RELE	AKT1	VEGF-A	BCL-2	FOS	BAX	MMP-9	C3	TP53	HIF-1��	FOSL1	FOSL2	CRK2	CCNB1	MPO	AHR	IGF2	CYTC	ALOX12	NFATC1	TDRD7	EGIN1	NOX5	FABP5	APOD
MOL002776	Baicalin	40.12	0.75	Coagulation factor Xa	PTPN1
MOL000358	beta-sitosterol	36.91	0.75	PR	NCOA2	PTGS1	PTGS2	HSP90	PIK3CG	KCNH2	mRNA of PKA Catalytic Subunit C-alpha	D1R	CHRM3	CHRM1	SCN5A	GABRA2	CHRM4	PDE3A	HTR2A	GABRA5	ADRA1A	GABRA3	CHRM2	ADRA1B	ADRB2	CHRNA2	SLC6A4	OPRM1	GABRA1	CHRNA7	CYP101	BCL2	BAX	C9	JUN	C3	C8	PRKCA	TGFB1	PON1	MAP2
MOL000359	sitosterol	36.91	0.75	PR	NCOA2	MR
MOL004355	Spinasterol	42.98	0.76	PR	MR	NCOA2
MOL000449	Stigmasterol	43.83	0.76	PR	MR	NCOA2	ADH1C	IGHG1	RXRA	NCOA1	PTGS1	PTGS2	ADRA2A	SLC6A2	SLC6A3	ADRB2	AR	UPA	LTA4H	MAOB	MAOA	mRNA of PKA Catalytic Subunit C-alpha	CTRB1	CHRM3	CHRM1	ADRB1	SCN5A	HTR2A	ADRA1A	GBRA3	CHRM2	ADRA1B	GBRA1	CHRNA7
MOL000492	(+)-catechin	54.83	0.24	PTGS1	ER	PTGS2	HSP90	BLA	mRNA of PKA Catalytic Subunit C-alpha	NCOA2	CAM	RXRA	CAT	HAS2
MOL006990	(1S,2S,4R)-trans-2-hydroxy-1,8-cineole-B-D-glucopyranoside	30.25	0.27
MOL006992	(2R,3R)-4-methoxyl-distylin	59.98	0.3	INOS	PTGS1	ER	PTGS2	HSP90
MOL006994	1-o-beta-d-glucopyranosyl-8-o-benzoylpaeonisuffrone_qt	36.01	0.3
MOL006996	1-o-beta-d-glucopyranosylpaeonisuffrone_qt	65.08	0.35
MOL006999	stigmast-7-en-3-ol	37.42	0.75	PR
MOL007003	benzoyl paeoniflorin	31.14	0.54
MOL007004	Albiflorin	30.25	0.77
MOL007005	Albiflorin_qt	48.7	0.33
MOL007008	4-ethyl-paeoniflorin_qt	56.87	0.44
MOL007012	4-o-methyl-paeoniflorin_qt	56.7	0.43
MOL007014	8-debenzoylpaeonidanin	31.74	0.45
MOL007016	Paeoniflorigenone	65.33	0.37
MOL007018	9-ethyl-neo-paeoniaflorin A_qt	64.42	0.3
MOL007022	evofolinB	64.74	0.22
MOL007025	isobenzoylpaeoniflorin	31.14	0.54
MOL002883	Ethyl oleate (NF)	32.4	0.19	NCOA2
MOL005043	campest-5-en-3beta-ol	37.58	0.71	PR
MOL000513	Gallic acid	31.69	0.04	CA2	CA7	CA1	CA3	CA6	CA12	CA14	CA9	FUT7	CA4	CA5B	CA5A	CA13	SQLE	LDHA	LDHB	TTR	IGF1R	ALK	SERPINE1	ESR2	BCL2L1	GPR35	COMT	TPMT
MOL000219	Benzoic acid	31.55	0.02	DAO	CLCA	CUMD	CPO	NFSB	CHQB	REPA	COCE	SLC15A1
Peach kenel
Mol ID	Molecule Name	OB (%)	DL	Target
MOL001323	Sitosterol alpha1	43.28	0.78	PR	PTGS2	GBRA1	ADH1C	CYP101	MR
MOL001328	2,3-didehydro GA70	63.29	0.5	PTGS1	CHRM1	PTGS2	SLC6A2	GBRA1	TRY1	GRM2
MOL001329	2,3-didehydro GA77	88.08	0.53	PTGS2	CA2	GBRA1	NCOA2	GBRA6
MOL001339	GA119	76.36	0.49	CYP101
MOL001340	GA120	84.85	0.45	CHRM3	CHRM1	PTGS2	GBRA3	CHRM2	GBRA1	CHRA7	GBRA6
MOL001342	GA121-isolactone	72.7	0.54	PR
MOL001343	GA122	64.79	0.5
MOL001344	GA122-isolactone	88.11	0.54	PR
MOL001348	gibberellin 17	94.64	0.49
MOL001349	4a-formyl-7alpha-hydroxy-1-methyl-8-methylidene-4aalpha,4bbeta-gibbane-1alpha,10beta-dicarboxylic acid	88.6	0.46	MR	PR
MOL001350	GA30	61.72	0.54
MOL001351	Gibberellin A44	101.61	0.54	MR	GBRA1	GBRA6
MOL001352	GA54	64.21	0.53	FA10	PTGS2	PTPN1	HSP90	NCOA2	CAM
MOL001353	GA60	93.17	0.53	GBRA2	GBRA3	CHRM2	GBRA1	GRM2
MOL001355	GA63	65.54	0.54	PTGS2	GBRA1	CHRNA7	GRM2	GBRA6
MOL001358	gibberellin 7	73.8	0.5	CHRM3	CHRM1	PTGS2	PDE3A	SLC6A3	ADRB2	SLC6A4
MOL001360	GA77	87.89	0.53	GABRA2	GABRA1	CYP101	GRM2
MOL001361	GA87	68.85	0.57	PTGS2	CA2
MOL001368	3-O-p-coumaroylquinic acid	37.63	0.29	PTGS1	PTGS2	PTPN1	HSP90	PIK3CG	mRNA of PKA Catalytic Subunit C-alpha	NCOA2	CAM
MOL001371	Populoside_qt	108.89	0.2
MOL000296	hederagenin	36.91	0.75	PR	NCOA2	CHRM3	CHRM1	GBRA2	GBRA3	CHRM2	ADRA1B	GBRA1	GRM2	GBRA6	GBRA5	IGHG1	ADH1B	ADH1C	LYZ	COBT	PTGS1	SCN5A	PTGS2	RXRA	PDE3A	SLC6A2	CYP101
MOL000358	beta-sitosterol	36.91	0.75	PR	NCOA2	PTGS1	PTGS2	HSP90	PIK3CG	KCNH2	mRNA of PKA Catalytic Subunit C-alpha	DAD1	CHRM3	CHRM1	SCN5A	GBRA2	CHRM4	PDE3A	HTR2A	GBRA5	ADRA1A	GBRA3	CHRM2	ADRA1B	ADRB2	CHRNA2	SLC6A4	OPRM1	GBRA1	CHRNA7	CYP101	BCL2	BAX	C9	JUN	C3	C8	PRKCA	TGFB1	PON1	MAP2
MOL000493	campesterol	37.58	0.71	PR	PTGS1	PTGS2	HSP90	PIK3CG	NCOA2
MOL001320	Amygdalin	4.42	0.61	ADORA2A	ADORA2B	ADORA3	ADORA1
[truncated: 106 more columns]
