# Supplementary material for: Integrating Network Pharmacology and Experimental Validation Deciphers the Mechanism of Guizhi Fuling Wan against Adenomyosis
Source: Evid Based Complement Alternat Med. 2021 Oct 26;2021:6034147. doi: 10.1155/2021/6034147 (PMC8563128; doi:10.1155/2021/6034147)
Supplement: Supplementary Materials — Table S1: detailed information of GZFLW compounds. Table S2: detailed information on therapeutic targets of AM. Table S3: detailed information of PPI network of 48 overlapped targets. Table S4: KEGG enrichment of overlapped targets from Metascape Database. [file 6034147.f1.zip › 6034147.f1/Table S4.txt]

Category	CategoryID	GO	Description	PARENT_GO	LogP	Enrichment	Z-score	#TotalGeneInLibrary	#GeneInGO	#GeneInHitList	#GeneInGOAndHitList	%InGO	STDV %InGO	GeneID	Hits	Log(q-value)	GeneList
KEGG Pathway	24	hsa05200	Pathways in cancer		-41	32	31	27994	575	47	31	66	6.9	207|332|581|595|596|1026|1029|1950|1956|2064|2099|2100|2944|3091|3162|3458|3481|3569|4312|4313|4318|4780|4792|4851|5468|5728|5733|5743|6256|7157|7422	AKT1|BIRC5|BAX|CCND1|BCL2|CDKN1A|CDKN2A|EGF|EGFR|ERBB2|ESR1|ESR2|GSTM1|HIF1A|HMOX1|IFNG|IGF2|IL6|MMP1|MMP2|MMP9|NFE2L2|NFKBIA|NOTCH1|PPARG|PTEN|PTGER3|PTGS2|RXRA|TP53|VEGFA	-36	MyList
KEGG Pathway	24	hsa01522	Endocrine resistance		-23	87	35	27994	96	47	14	30	6.7	207|581|595|596|1026|1029|1956|2064|2099|2100|4313|4318|4851|7157	AKT1|BAX|CCND1|BCL2|CDKN1A|CDKN2A|EGFR|ERBB2|ESR1|ESR2|MMP2|MMP9|NOTCH1|TP53	-20	MyList
KEGG Pathway	24	hsa05418	Fluid shear stress and atherosclerosis		-23	60	30	27994	148	47	15	32	6.8	207|596|857|2944|3162|3458|3553|3690|4313|4318|4780|4846|6347|7157|7422	AKT1|BCL2|CAV1|GSTM1|HMOX1|IFNG|IL1B|ITGB3|MMP2|MMP9|NFE2L2|NOS3|CCL2|TP53|VEGFA	-19	MyList
KEGG Pathway	24	hsa05219	Bladder cancer		-21	1.50E+02	40	27994	44	47	11	23	6.2	595|1026|1029|1950|1956|2064|4312|4313|4318|7157|7422	CCND1|CDKN1A|CDKN2A|EGF|EGFR|ERBB2|MMP1|MMP2|MMP9|TP53|VEGFA	-18	MyList
KEGG Pathway	24	hsa05205	Proteoglycans in cancer		-20	41	24	27994	218	47	15	32	6.8	207|595|857|1026|1956|2064|2099|3091|3481|3569|3690|4313|4318|7157|7422	AKT1|CCND1|CAV1|CDKN1A|EGFR|ERBB2|ESR1|HIF1A|IGF2|IL6|ITGB3|MMP2|MMP9|TP53|VEGFA	-17	MyList
KEGG Pathway	24	hsa05163	human cytomegalovirus infection		-19	37	23	27994	240	47	15	32	6.8	207|581|595|1026|1029|1956|3553|3569|3690|4792|5733|5743|6347|7157|7422	AKT1|BAX|CCND1|CDKN1A|CDKN2A|EGFR|IL1B|IL6|ITGB3|NFKBIA|PTGER3|PTGS2|CCL2|TP53|VEGFA	-16	MyList
KEGG Pathway	24	hsa05215	Prostate cancer		-19	70	29	27994	102	47	12	26	6.4	207|595|596|1026|1950|1956|2064|4314|4318|4792|5728|7157	AKT1|CCND1|BCL2|CDKN1A|EGF|EGFR|ERBB2|MMP3|MMP9|NFKBIA|PTEN|TP53	-16	MyList
KEGG Pathway	24	hsa05224	Breast cancer		-18	48	24	27994	162	47	13	28	6.5	207|581|595|1026|1950|1956|2064|2099|2100|4851|5241|5728|7157	AKT1|BAX|CCND1|CDKN1A|EGF|EGFR|ERBB2|ESR1|ESR2|NOTCH1|PGR|PTEN|TP53	-15	MyList
KEGG Pathway	24	hsa04066	HIF-1 signaling pathway		-18	60	26	27994	119	47	12	26	6.4	207|596|1026|1950|1956|2064|3091|3162|3458|3569|4846|7422	AKT1|BCL2|CDKN1A|EGF|EGFR|ERBB2|HIF1A|HMOX1|IFNG|IL6|NOS3|VEGFA	-15	MyList
KEGG Pathway	24	hsa05225	hepatocellular carcinoma		-18	43	23	27994	182	47	13	28	6.5	207|581|595|1026|1029|1956|2944|3162|3481|3569|4780|5728|7157	AKT1|BAX|CCND1|CDKN1A|CDKN2A|EGFR|GSTM1|HMOX1|IGF2|IL6|NFE2L2|PTEN|TP53	-15	MyList
KEGG Pathway	24	hsa05223	Non-small cell lung cancer		-17	85	29	27994	70	47	10	21	6	207|581|595|1026|1029|1950|1956|2064|6256|7157	AKT1|BAX|CCND1|CDKN1A|CDKN2A|EGF|EGFR|ERBB2|RXRA|TP53	-14	MyList
KEGG Pathway	24	hsa04151	PI3K-Akt signaling pathway		-16	24	18	27994	380	47	15	32	6.8	207|595|596|1026|1950|1956|2064|3481|3569|3690|4846|5728|6256|7157|7422	AKT1|CCND1|BCL2|CDKN1A|EGF|EGFR|ERBB2|IGF2|IL6|ITGB3|NOS3|PTEN|RXRA|TP53|VEGFA	-14	MyList
KEGG Pathway	24	hsa05206	MicroRNAs in cancer		-16	27	19	27994	307	47	14	30	6.7	595|596|1026|1029|1956|2064|3162|3690|4318|4851|5728|5743|7157|7422	CCND1|BCL2|CDKN1A|CDKN2A|EGFR|ERBB2|HMOX1|ITGB3|MMP9|NOTCH1|PTEN|PTGS2|TP53|VEGFA	-14	MyList
KEGG Pathway	24	hsa05212	Pancreatic cancer		-16	73	27	27994	82	47	10	21	6	207|581|595|1026|1029|1950|1956|2064|7157|7422	AKT1|BAX|CCND1|CDKN1A|CDKN2A|EGF|EGFR|ERBB2|TP53|VEGFA	-13	MyList
KEGG Pathway	24	hsa05218	Melanoma		-16	72	26	27994	83	47	10	21	6	207|581|595|1026|1029|1950|1956|3569|5728|7157	AKT1|BAX|CCND1|CDKN1A|CDKN2A|EGF|EGFR|IL6|PTEN|TP53	-13	MyList
KEGG Pathway	24	hsa05222	Small cell lung cancer		-15	60	24	27994	99	47	10	21	6	207|581|595|596|1026|4792|5728|5743|6256|7157	AKT1|BAX|CCND1|BCL2|CDKN1A|NFKBIA|PTEN|PTGS2|RXRA|TP53	-13	MyList
KEGG Pathway	24	hsa05213	Endometrial cancer		-15	80	27	27994	67	47	9	19	5.7	207|581|595|1026|1950|1956|2064|5728|7157	AKT1|BAX|CCND1|CDKN1A|EGF|EGFR|ERBB2|PTEN|TP53	-12	MyList
KEGG Pathway	24	hsa04933	AGE-RAGE signaling pathway in diabetic complications		-15	56	23	27994	107	47	10	21	6	207|581|595|596|3553|3569|4313|4846|6347|7422	AKT1|BAX|CCND1|BCL2|IL1B|IL6|MMP2|NOS3|CCL2|VEGFA	-12	MyList
KEGG Pathway	24	hsa05226	gastric cancer		-15	40	21	27994	162	47	11	23	6.2	207|581|595|596|1026|1950|1956|2064|3569|6256|7157	AKT1|BAX|CCND1|BCL2|CDKN1A|EGF|EGFR|ERBB2|IL6|RXRA|TP53	-12	MyList
KEGG Pathway	24	hsa01524	Platinum drug resistance		-14	73	25	27994	73	47	9	19	5.7	207|332|581|596|1026|1029|2064|2944|7157	AKT1|BIRC5|BAX|BCL2|CDKN1A|CDKN2A|ERBB2|GSTM1|TP53	-12	MyList
KEGG Pathway	24	hsa05161	Hepatitis B		-14	37	20	27994	177	47	11	23	6.2	207|332|581|595|596|1026|3569|4318|4792|5728|7157	AKT1|BIRC5|BAX|CCND1|BCL2|CDKN1A|IL6|MMP9|NFKBIA|PTEN|TP53	-12	MyList
KEGG Pathway	24	hsa05214	Glioma		-14	69	25	27994	78	47	9	19	5.7	207|581|595|1026|1029|1950|1956|5728|7157	AKT1|BAX|CCND1|CDKN1A|CDKN2A|EGF|EGFR|PTEN|TP53	-12	MyList
KEGG Pathway	24	hsa01521	EGFR tyrosine kinase inhibitor resistance		-14	68	24	27994	79	47	9	19	5.7	207|581|596|1950|1956|2064|3569|5728|7422	AKT1|BAX|BCL2|EGF|EGFR|ERBB2|IL6|PTEN|VEGFA	-12	MyList
KEGG Pathway	24	hsa04068	foxo signaling pathway		-14	43	20	27994	137	47	10	21	6	207|595|847|1026|1950|1956|3569|3586|5728|6517	AKT1|CCND1|CAT|CDKN1A|EGF|EGFR|IL6|IL10|PTEN|SLC2A4	-11	MyList
KEGG Pathway	24	hsa05210	Colorectal cancer		-13	57	22	27994	94	47	9	19	5.7	207|332|581|595|596|1026|1950|1956|7157	AKT1|BIRC5|BAX|CCND1|BCL2|CDKN1A|EGF|EGFR|TP53	-11	MyList
KEGG Pathway	24	hsa04915	Estrogen signaling pathway		-13	41	20	27994	146	47	10	21	6	207|596|1956|2099|2100|4313|4318|4846|5241|10499	AKT1|BCL2|EGFR|ESR1|ESR2|MMP2|MMP9|NOS3|PGR|NCOA2	-11	MyList
KEGG Pathway	24	hsa04657	IL-17 signaling pathway		-13	56	22	27994	95	47	9	19	5.7	3458|3553|3569|4312|4314|4318|4792|5743|6347	IFNG|IL1B|IL6|MMP1|MMP3|MMP9|NFKBIA|PTGS2|CCL2	-11	MyList
KEGG Pathway	24	hsa04510	Focal adhesion		-13	30	18	27994	215	47	11	23	6.2	207|595|596|857|1950|1956|2064|3569|3690|5728|7422	AKT1|CCND1|BCL2|CAV1|EGF|EGFR|ERBB2|IL6|ITGB3|PTEN|VEGFA	-11	MyList
KEGG Pathway	24	hsa05160	Hepatitis C		-13	35	18	27994	169	47	10	21	6	207|581|595|1026|1950|1956|3458|4792|6256|7157	AKT1|BAX|CCND1|CDKN1A|EGF|EGFR|IFNG|NFKBIA|RXRA|TP53	-10	MyList
KEGG Pathway	24	hsa05165	human papillomavirus infection		-12	20	15	27994	352	47	12	26	6.4	207|581|595|1026|1950|1956|3690|4851|5728|5743|7157|7422	AKT1|BAX|CCND1|CDKN1A|EGF|EGFR|ITGB3|NOTCH1|PTEN|PTGS2|TP53|VEGFA	-10	MyList
KEGG Pathway	24	hsa04919	thyroid hormone signaling pathway		-12	44	19	27994	123	47	9	19	5.7	207|595|2099|3091|3690|4851|6256|7157|10499	AKT1|CCND1|ESR1|HIF1A|ITGB3|NOTCH1|RXRA|TP53|NCOA2	-10	MyList
KEGG Pathway	24	hsa05167	kaposi sarcoma-associated herpesvirus infection		-12	31	17	27994	194	47	10	21	6	207|581|595|1026|3091|3569|4792|5743|7157|7422	AKT1|BAX|CCND1|CDKN1A|HIF1A|IL6|NFKBIA|PTGS2|TP53|VEGFA	-9.9	MyList
KEGG Pathway	24	hsa05162	Measles		-11	34	17	27994	158	47	9	19	5.7	207|581|595|596|3458|3553|3569|4792|7157	AKT1|BAX|CCND1|BCL2|IFNG|IL1B|IL6|NFKBIA|TP53	-9.1	MyList
KEGG Pathway	24	hsa04630	JAK-STAT signaling pathway		-11	31	16	27994	171	47	9	19	5.7	207|595|596|1026|1950|1956|3458|3569|3586	AKT1|CCND1|BCL2|CDKN1A|EGF|EGFR|IFNG|IL6|IL10	-8.9	MyList
KEGG Pathway	24	hsa04668	TNF signaling pathway		-11	41	18	27994	115	47	8	17	5.5	207|3553|3569|4314|4318|4792|5743|6347	AKT1|IL1B|IL6|MMP3|MMP9|NFKBIA|PTGS2|CCL2	-8.7	MyList
KEGG Pathway	24	hsa05216	Thyroid cancer		-10	92	23	27994	39	47	6	13	4.9	581|595|1026|5468|6256|7157	BAX|CCND1|CDKN1A|PPARG|RXRA|TP53	-8.3	MyList
KEGG Pathway	24	hsa05169	Epstein-Barr virus infection		-10	20	13	27994	299	47	10	21	6	207|581|595|596|1026|3458|3569|3586|4792|7157	AKT1|BAX|CCND1|BCL2|CDKN1A|IFNG|IL6|IL10|NFKBIA|TP53	-8.2	MyList
KEGG Pathway	24	hsa04115	p53 signaling pathway		-10	53	19	27994	79	47	7	15	5.2	581|595|596|1026|1029|5728|7157	BAX|CCND1|BCL2|CDKN1A|CDKN2A|PTEN|TP53	-8.2	MyList
KEGG Pathway	24	hsa04926	relaxin signaling pathway		-10	35	16	27994	136	47	8	17	5.5	207|1956|4312|4313|4318|4792|4846|7422	AKT1|EGFR|MMP1|MMP2|MMP9|NFKBIA|NOS3|VEGFA	-8.2	MyList
KEGG Pathway	24	hsa05220	Chronic myeloid leukemia		-10	51	19	27994	82	47	7	15	5.2	207|581|595|1026|1029|4792|7157	AKT1|BAX|CCND1|CDKN1A|CDKN2A|NFKBIA|TP53	-8.1	MyList
KEGG Pathway	24	hsa05323	Rheumatoid arthritis		-9.5	42	17	27994	99	47	7	15	5.2	3458|3553|3569|4312|4314|6347|7422	IFNG|IL1B|IL6|MMP1|MMP3|CCL2|VEGFA	-7.6	MyList
KEGG Pathway	24	hsa05142	Chagas disease		-9.3	39	16	27994	107	47	7	15	5.2	207|3458|3553|3569|3586|4792|6347	AKT1|IFNG|IL1B|IL6|IL10|NFKBIA|CCL2	-7.4	MyList
KEGG Pathway	24	hsa05166	Human T-cell leukemia virus 1 infection		-8.9	18	12	27994	295	47	9	19	5.7	207|581|595|1026|1029|3569|4792|5728|7157	AKT1|BAX|CCND1|CDKN1A|CDKN2A|IL6|NFKBIA|PTEN|TP53	-7	MyList
KEGG Pathway	24	hsa05202	Transcriptional misregulation in cancer		-8.8	23	13	27994	204	47	8	17	5.5	581|1026|3569|4314|4318|5468|6256|7157	BAX|CDKN1A|IL6|MMP3|MMP9|PPARG|RXRA|TP53	-6.9	MyList
KEGG Pathway	24	hsa04010	MAPK signaling pathway		-8.6	17	12	27994	320	47	9	19	5.7	207|1950|1956|2064|3481|3553|3569|7157|7422	AKT1|EGF|EGFR|ERBB2|IGF2|IL1B|IL6|TP53|VEGFA	-6.7	MyList
KEGG Pathway	24	hsa05230	Central carbon metabolism in cancer		-8.4	46	16	27994	78	47	6	13	4.9	207|1956|2064|3091|5728|7157	AKT1|EGFR|ERBB2|HIF1A|PTEN|TP53	-6.6	MyList
KEGG Pathway	24	hsa04218	cellular senescence		-7.8	24	12	27994	173	47	7	15	5.2	207|595|1026|1029|3569|5728|7157	AKT1|CCND1|CDKN1A|CDKN2A|IL6|PTEN|TP53	-6.1	MyList
KEGG Pathway	24	hsa05168	Herpes simplex virus 1 infection		-7.6	11	9.4	27994	560	47	10	21	6	207|581|596|3458|3553|3569|3690|4792|6347|7157	AKT1|BAX|BCL2|IFNG|IL1B|IL6|ITGB3|NFKBIA|CCL2|TP53	-5.9	MyList
KEGG Pathway	24	hsa04625	c-type lectin receptor signaling pathway		-7.6	33	14	27994	107	47	6	13	4.9	207|3553|3569|3586|4792|5743	AKT1|IL1B|IL6|IL10|NFKBIA|PTGS2	-5.9	MyList
KEGG Pathway	24	hsa05152	Tuberculosis		-7.5	22	12	27994	192	47	7	15	5.2	207|581|596|3458|3553|3569|3586	AKT1|BAX|BCL2|IFNG|IL1B|IL6|IL10	-5.8	MyList
KEGG Pathway	24	hsa04659	Th17 cell differentiation		-7.5	32	13	27994	112	47	6	13	4.9	3091|3458|3553|3569|4792|6256	HIF1A|IFNG|IL1B|IL6|NFKBIA|RXRA	-5.8	MyList
KEGG Pathway	24	hsa05144	Malaria		-7.5	54	16	27994	55	47	5	11	4.5	3458|3553|3569|3586|6347	IFNG|IL1B|IL6|IL10|CCL2	-5.8	MyList
KEGG Pathway	24	hsa04931	insulin resistance		-7.4	32	13	27994	113	47	6	13	4.9	207|3569|4792|4846|5728|6517	AKT1|IL6|NFKBIA|NOS3|PTEN|SLC2A4	-5.8	MyList
KEGG Pathway	24	hsa04060	Cytokine-cytokine receptor interaction		-7.2	15	10	27994	328	47	8	17	5.5	1950|1956|3458|3553|3569|3586|6347|7422	EGF|EGFR|IFNG|IL1B|IL6|IL10|CCL2|VEGFA	-5.5	MyList
KEGG Pathway	24	hsa04071	Sphingolipid signaling pathway		-7.1	28	13	27994	128	47	6	13	4.9	207|581|596|4846|5728|7157	AKT1|BAX|BCL2|NOS3|PTEN|TP53	-5.5	MyList
KEGG Pathway	24	hsa04380	Osteoclast differentiation		-6.9	26	12	27994	139	47	6	13	4.9	207|3458|3553|3690|4792|5468	AKT1|IFNG|IL1B|ITGB3|NFKBIA|PPARG	-5.3	MyList
KEGG Pathway	24	hsa04210	Apoptosis		-6.7	24	11	27994	151	47	6	13	4.9	207|332|581|596|4792|7157	AKT1|BIRC5|BAX|BCL2|NFKBIA|TP53	-5.1	MyList
KEGG Pathway	24	hsa05211	Renal cell carcinoma		-6.6	36	13	27994	82	47	5	11	4.5	207|1026|3091|3569|7422	AKT1|CDKN1A|HIF1A|IL6|VEGFA	-5	MyList
KEGG Pathway	24	hsa05140	Leishmaniasis		-6.5	35	13	27994	85	47	5	11	4.5	3458|3553|3586|4792|5743	IFNG|IL1B|IL10|NFKBIA|PTGS2	-4.9	MyList
KEGG Pathway	24	hsa05020	Prion disease		-6.5	68	16	27994	35	47	4	8.5	4.1	581|3553|3569|4851	BAX|IL1B|IL6|NOTCH1	-4.9	MyList
KEGG Pathway	24	hsa04932	Non-alcoholic fatty liver disease		-6.4	21	11	27994	169	47	6	13	4.9	207|581|3553|3569|5743|6256	AKT1|BAX|IL1B|IL6|PTGS2|RXRA	-4.9	MyList
KEGG Pathway	24	hsa04012	ErbB signaling pathway		-6.3	32	12	27994	94	47	5	11	4.5	207|1026|1950|1956|2064	AKT1|CDKN1A|EGF|EGFR|ERBB2	-4.7	MyList
KEGG Pathway	24	hsa05164	Influenza A		-6.2	20	10	27994	182	47	6	13	4.9	207|3458|3553|3569|4792|6347	AKT1|IFNG|IL1B|IL6|NFKBIA|CCL2	-4.7	MyList
KEGG Pathway	24	hsa05143	African trypanosomiasis		-6	54	14	27994	44	47	4	8.5	4.1	3458|3553|3569|3586	IFNG|IL1B|IL6|IL10	-4.5	MyList
KEGG Pathway	24	hsa04211	Longevity regulating pathway		-6	27	11	27994	109	47	5	11	4.5	207|581|847|5468|7157	AKT1|BAX|CAT|PPARG|TP53	-4.5	MyList
KEGG Pathway	24	hsa05203	Viral carcinogenesis		-5.8	17	9.5	27994	211	47	6	13	4.9	581|595|1026|1029|4792|7157	BAX|CCND1|CDKN1A|CDKN2A|NFKBIA|TP53	-4.4	MyList
KEGG Pathway	24	hsa05145	Toxoplasmosis		-5.8	26	11	27994	116	47	5	11	4.5	207|596|3458|3586|4792	AKT1|BCL2|IFNG|IL10|NFKBIA	-4.3	MyList
KEGG Pathway	24	hsa04722	Neurotrophin signaling pathway		-5.7	24	11	27994	124	47	5	11	4.5	207|581|596|4792|7157	AKT1|BAX|BCL2|NFKBIA|TP53	-4.2	MyList
KEGG Pathway	24	hsa04015	Rap1 signaling pathway		-5.7	16	9.1	27994	228	47	6	13	4.9	207|1950|1956|3569|3690|7422	AKT1|EGF|EGFR|IL6|ITGB3|VEGFA	-4.2	MyList
KEGG Pathway	24	hsa05014	Amyotrophic lateral sclerosis		-5.6	42	13	27994	57	47	4	8.5	4.1	581|596|847|7157	BAX|BCL2|CAT|TP53	-4.1	MyList
KEGG Pathway	24	hsa04370	VEGF signaling pathway		-5.4	37	12	27994	65	47	4	8.5	4.1	207|4846|5743|7422	AKT1|NOS3|PTGS2|VEGFA	-3.9	MyList
KEGG Pathway	24	hsa04014	Ras signaling pathway		-5.3	14	8.5	27994	259	47	6	13	4.9	207|1950|1956|3481|3569|7422	AKT1|EGF|EGFR|IGF2|IL6|VEGFA	-3.9	MyList
KEGG Pathway	24	hsa05321	Inflammatory bowel disease		-5.3	36	12	27994	67	47	4	8.5	4.1	3458|3553|3569|3586	IFNG|IL1B|IL6|IL10	-3.9	MyList
KEGG Pathway	24	hsa04920	Adipocytokine signaling pathway		-5.2	33	11	27994	72	47	4	8.5	4.1	207|4792|6256|6517	AKT1|NFKBIA|RXRA|SLC2A4	-3.8	MyList
KEGG Pathway	24	hsa04921	Oxytocin signaling pathway		-5.1	18	9.1	27994	161	47	5	11	4.5	595|1026|1956|4846|5743	CCND1|CDKN1A|EGFR|NOS3|PTGS2	-3.7	MyList
KEGG Pathway	24	hsa04917	Prolactin signaling pathway		-5.1	32	11	27994	75	47	4	8.5	4.1	207|595|2099|2100	AKT1|CCND1|ESR1|ESR2	-3.7	MyList
KEGG Pathway	24	hsa04621	NOD-like receptor signaling pathway		-4.8	16	8.4	27994	186	47	5	11	4.5	596|3553|3569|4792|6347	BCL2|IL1B|IL6|NFKBIA|CCL2	-3.5	MyList
KEGG Pathway	24	hsa04215	Apoptosis - multiple species		-4.6	54	13	27994	33	47	3	6.4	3.6	332|581|596	BIRC5|BAX|BCL2	-3.3	MyList
KEGG Pathway	24	hsa05231	Choline metabolism in cancer		-4.5	22	9	27994	107	47	4	8.5	4.1	207|1950|1956|3091	AKT1|EGF|EGFR|HIF1A	-3.2	MyList
KEGG Pathway	24	hsa05146	Amoebiasis		-4.5	22	9	27994	107	47	4	8.5	4.1	3458|3553|3569|3586	IFNG|IL1B|IL6|IL10	-3.2	MyList
KEGG Pathway	24	hsa04064	NF-kappa B signaling pathway		-4.5	22	9	27994	107	47	4	8.5	4.1	596|3553|4792|5743	BCL2|IL1B|NFKBIA|PTGS2	-3.2	MyList
KEGG Pathway	24	hsa04620	Toll-like receptor signaling pathway		-4.4	21	8.9	27994	111	47	4	8.5	4.1	207|3553|3569|4792	AKT1|IL1B|IL6|NFKBIA	-3.1	MyList
KEGG Pathway	24	hsa04928	parathyroid hormone synthesis, secretion and action		-4.4	21	8.8	27994	113	47	4	8.5	4.1	596|1026|1956|6256	BCL2|CDKN1A|EGFR|RXRA	-3.1	MyList
KEGG Pathway	24	hsa04660	T cell receptor signaling pathway		-4.4	21	8.7	27994	114	47	4	8.5	4.1	207|3458|3586|4792	AKT1|IFNG|IL10|NFKBIA	-3.1	MyList
KEGG Pathway	24	hsa05332	Graft-versus-host disease		-4.2	39	11	27994	46	47	3	6.4	3.6	3458|3553|3569	IFNG|IL1B|IL6	-2.9	MyList
KEGG Pathway	24	hsa04152	AMPK signaling pathway		-4.2	18	8.2	27994	129	47	4	8.5	4.1	207|595|5468|6517	AKT1|CCND1|PPARG|SLC2A4	-2.9	MyList
KEGG Pathway	24	hsa04140	Autophagy - animal		-4.1	18	8.1	27994	132	47	4	8.5	4.1	207|596|3091|5728	AKT1|BCL2|HIF1A|PTEN	-2.9	MyList
KEGG Pathway	24	hsa04110	Cell cycle		-4.1	18	8.1	27994	132	47	4	8.5	4.1	595|1026|1029|7157	CCND1|CDKN1A|CDKN2A|TP53	-2.9	MyList
KEGG Pathway	24	hsa04913	Ovarian steroidogenesis		-4	33	9.7	27994	54	47	3	6.4	3.6	1543|1588|5743	CYP1A1|CYP19A1|PTGS2	-2.7	MyList
KEGG Pathway	24	hsa04923	Regulation of lipolysis in adipocytes		-3.9	31	9.3	27994	58	47	3	6.4	3.6	207|5733|5743	AKT1|PTGER3|PTGS2	-2.7	MyList
KEGG Pathway	24	hsa05134	Legionellosis		-3.9	30	9.2	27994	59	47	3	6.4	3.6	3553|3569|4792	IL1B|IL6|NFKBIA	-2.6	MyList
KEGG Pathway	24	hsa00140	Steroid hormone biosynthesis		-3.8	29	9.1	27994	61	47	3	6.4	3.6	1312|1543|1588	COMT|CYP1A1|CYP19A1	-2.6	MyList
KEGG Pathway	24	hsa04623	Cytosolic DNA-sensing pathway		-3.8	28	8.8	27994	64	47	3	6.4	3.6	3553|3569|4792	IL1B|IL6|NFKBIA	-2.5	MyList
KEGG Pathway	24	hsa04217	necroptosis		-3.7	14	7	27994	168	47	4	8.5	4.1	581|596|3458|3553	BAX|BCL2|IFNG|IL1B	-2.5	MyList
KEGG Pathway	24	hsa04934	cushing syndrome		-3.7	14	7	27994	171	47	4	8.5	4.1	595|1026|1029|1956	CCND1|CDKN1A|CDKN2A|EGFR	-2.5	MyList
KEGG Pathway	24	hsa05217	Basal cell carcinoma		-3.6	25	8.4	27994	71	47	3	6.4	3.6	581|1026|7157	BAX|CDKN1A|TP53	-2.4	MyList
KEGG Pathway	24	hsa05133	Pertussis		-3.5	22	7.8	27994	81	47	3	6.4	3.6	3553|3569|3586	IL1B|IL6|IL10	-2.3	MyList
KEGG Pathway	24	hsa04020	Calcium signaling pathway		-3.4	12	6.2	27994	206	47	4	8.5	4.1	1956|2064|4846|5733	EGFR|ERBB2|NOS3|PTGER3	-2.2	MyList
KEGG Pathway	24	hsa03320	PPAR signaling pathway		-3.4	21	7.5	27994	86	47	3	6.4	3.6	4312|5468|6256	MMP1|PPARG|RXRA	-2.2	MyList
KEGG Pathway	24	hsa05204	Chemical carcinogenesis		-3.3	20	7.4	27994	89	47	3	6.4	3.6	1543|2944|5743	CYP1A1|GSTM1|PTGS2	-2.2	MyList
KEGG Pathway	24	hsa04540	Gap junction		-3.3	20	7.3	27994	90	47	3	6.4	3.6	1950|1956|2697	EGF|EGFR|GJA1	-2.2	MyList
KEGG Pathway	24	hsa05016	Huntington disease		-3.3	11	6	27994	222	47	4	8.5	4.1	581|5468|5743|7157	BAX|PPARG|PTGS2|TP53	-2.1	MyList
KEGG Pathway	24	hsa05132	Salmonella infection		-3.3	19	7.1	27994	95	47	3	6.4	3.6	3458|3553|3569	IFNG|IL1B|IL6	-2.1	MyList
KEGG Pathway	24	hsa05170	human immunodeficiency virus 1 infection		-3.2	10	5.9	27994	229	47	4	8.5	4.1	207|581|596|4792	AKT1|BAX|BCL2|NFKBIA	-2.1	MyList
KEGG Pathway	24	hsa04658	Th1 and Th2 cell differentiation		-3.2	18	7	27994	98	47	3	6.4	3.6	3458|4792|4851	IFNG|NFKBIA|NOTCH1	-2.1	MyList
KEGG Pathway	24	hsa04640	Hematopoietic cell lineage		-3	16	6.5	27994	113	47	3	6.4	3.6	3553|3569|3690	IL1B|IL6|ITGB3	-1.9	MyList
KEGG Pathway	24	hsa04611	Platelet activation		-2.9	14	6	27994	129	47	3	6.4	3.6	207|3690|4846	AKT1|ITGB3|NOS3	-1.7	MyList
KEGG Pathway	24	hsa04371	Apelin signaling pathway		-2.7	12	5.6	27994	146	47	3	6.4	3.6	207|595|4846	AKT1|CCND1|NOS3	-1.6	MyList
KEGG Pathway	24	hsa04072	Phospholipase D signaling pathway		-2.6	11	5.2	27994	163	47	3	6.4	3.6	207|1950|1956	AKT1|EGF|EGFR	-1.5	MyList
KEGG Pathway	24	hsa04141	Protein processing in endoplasmic reticulum		-2.5	11	5.1	27994	169	47	3	6.4	3.6	581|596|4780	BAX|BCL2|NFE2L2	-1.4	MyList
KEGG Pathway	24	hsa04062	Chemokine signaling pathway		-2.3	8.8	4.6	27994	202	47	3	6.4	3.6	207|4792|6347	AKT1|NFKBIA|CCL2	-1.2	MyList
KEGG Pathway	24	hsa04024	cAMP signaling pathway		-2.2	7.9	4.3	27994	226	47	3	6.4	3.6	207|4792|5733	AKT1|NFKBIA|PTGER3	-1.1	MyList
KEGG Pathway	24	hsa04810	Regulation of actin cytoskeleton		-2.1	7.6	4.2	27994	235	47	3	6.4	3.6	1950|1956|3690	EGF|EGFR|ITGB3	-1	MyList
